# Supplementary material for: Carbutamide, an Obsolete Anti-Diabetic Drug, Has Potential as a Potent Anticolitic Agent via Azo-Conjugation with Mesalazine
Source: Pharmaceutics. 2025 Nov 22;17(12):1509. doi: 10.3390/pharmaceutics17121509 (PMC12736148; doi:10.3390/pharmaceutics17121509)
Supplement: Supplementary file 1 [file pharmaceutics-17-01509-s001.zip]

Archive with 1 entries (1 files):
- pharmaceutics-3912310-supplementary.pdf
